# Supplementary material for: Genomic disparity impacts variant classification of cancer susceptibility genes in Turkish breast cancer patients
Source: Cancer Med. 2024 Feb 2;13(3):e6852. doi: 10.1002/cam4.6852 (PMC10905328; doi:10.1002/cam4.6852)
Supplement: Supplementary file 1 — Table S1. [file CAM4-13-e6852-s003.xlsx]

## Sheet: Supp Table 1
	Supplementary Table 1: Germline variants, cancer subtypes, and family cancer history of patients with invasive lobular breast carcinoma.
	Patient ID	Cancer Type	Bilateral Ca	Genomic Alterations	Variant Classification	Family Cancer History
	P1	ILC	No	BRCA2:c.8395delA	P	First degree: Father lung ca Dx:60, ex
						Second degree: None
						Third degree: None
	P2	ILC, Endometrium Ca	No	RAD50:c.3806_3807delAT	LP	First degree: Sister breast ca Dx: 48; Son brain tm Dx:37
						Second degree: None
						Third degree: None
	P3	ILC	Yes	CDH1:c.187C>T	P	First degree: Mother colon ca D:55, ex; Brother stomach ca Dx:24, ex
		Gastric Signet Ring Cell Adenocarcinoma		MUTYH:c.1171C>T	P	Second degree: Niece pancreas ca Dx:20, ex
				CHEK2:c.1427C>T	LP-Low risk	Third degree: None
	P4	ILC	No	CHEK2:c.1427C>T	LP-Low risk	First degree: None
						Second degree: None
						Third degree: None
	P5	ILC	No	MSH6:Ex7dup		First degree: Mother breast ca Dx:59; Father lung ca Dx 50
						Second degree: Paternal aunt breast ca Dx:75; Paternal grandmother breast ca Dx:60
						Third degree: None
	P6	ILC	No	CHEK2:c.549G>C	VUS	First degree: None
						Second degree: Maternal aunt colon ca
						Third degree: None
	P7	ILC	No	CHEK2:c.451G>T	VUS	First degree: None
						Second degree: Paternal aunt breast ca Dx: 55, ovarian ca Dx: 75
				PALB2:c.2606C>G	VUS	Third degree: None
	P8	ILC	No	APC:c.7174C>A	VUS	First degree: None
						Second degree: Paternal uncle lung ca ex; Maternal aunt breast ca Dx: 67, thyroid ca Dx: 64
				MLH1:c.848A>G	VUS	Third degree: None
	P9	ILC	No	BRCA2:c.3318C>G	VUS	First degree: Father lung ca Dx:60, ex
						Second degree: None
						Third degree: Daughter of maternal aunt colon ca
	P10	ILC	No	PIK3CA:c.436G>A	VUS	First degree: Father larynx ca Dx:49
						Second degree: Paternal aunt breast ca Dx:54; Maternal aunt lung ca Dx:59; Maternal uncle colon ca Dx:63, lung ca Dx:67; Maternal uncle prostate ca Dx:47, ex; Maternal uncle prostate ca Dx:66; Maternal grandmother endometrium ca Dx:75, ex; Maternal grandfather lung ca Dx:73, ex; Paternal grandfather larynx ca Dx:75, ex
				NBN:Ex5del		Third degree: None
	P11	ILC	No	PALB2:c.2896A>G	VUS	First degree: Father colon ca Dx:70, ex
						Second degree: None
				PIK3CA:Ex6del		Third degree: None
	P12	ILC	No	BRCA2:c.9670A>G	VUS	First degree: None
		Endometrioid Adenocarcinoma				Second degree: None
				BRCA2:c.4957A>G	VUS	Third degree: None
	P13	ILC	No	ATM:c.7816A>G	VUS	First degree: Father prostate ca Dx:60
						Second degree: Stepbrother (from the same father) prostate ca Dx:60; Maternal uncle prostate ca Dx:58
						Third degree: None
	P14	ILC	No	MSH2:c.759G>A	VUS	First degree: Mother breast ca Dx:45
						Second degree: Paternal aunt breast ca Dx:35
						Third degree: None
	P15	ILC	No	APC:c.5365G>C	VUS	First degree: Father colon ca Dx:64, ex
						Second degree: Maternal grandmother lung ca Dx:69, ex; Maternal uncle lung ca Dx:45
						Third degree: None
	Abbreviations: ILC: Invasive Lobular Carcinoma of Breast,Ex:exon, del: Deletion, dup:Duplication, P: Pathogenic, LP: Likely Pathogenic, VUS: Variant of Unknown Significance, ex:Exitus, ca:Cancer, Dx:Age at Diagnosis
