# Supplementary material for: Genomic disparity impacts variant classification of cancer susceptibility genes in Turkish breast cancer patients
Source: Cancer Med. 2024 Feb 2;13(3):e6852. doi: 10.1002/cam4.6852 (PMC10905328; doi:10.1002/cam4.6852)
Supplement: Supplementary file 2 — Table S2. [file CAM4-13-e6852-s004.xlsx]

## Sheet: Supp Table 2
	Supplementary Table 2: Molecular genetic characteristic and family cancer history of patients harboring germline genetic variants among the ones diagnosed with mixed invasive ductal and lobular carcinoma.
	Patient ID	Cancer Type	Bilateral Ca	Genomic Alteration	Variant Classification	Family Cancer History
	P44	IDC‐L	Yes	BRCA2: Ex12_13dup		First degree: None
						Second degree: Paternal uncle lung ca ex
				FAM175A: Ex7dup		Third degree: None
	P45	IDC‐L	No	PALB2:c.1704_1707del	LP	First degree: None
						Second degree: Maternal aunt breast ca Dx:55, ex; Maternal aunt brain tm Dx:75, ex
						Third degree: None
	P46	IDC‐L	No	MSH2:c.482T>C	LP	First degree: Brother prostate ca Dx:61, ex; Sister breast ca Dx:66; Father lung ca Dx:90, ex
						Second degree: Paternal uncle colon ca Dx:67, ex; Maternal aunt colon ca Dx:56
						Third degree: None
	P47	IDC‐L	Yes	BRCA2:c.8971C>T	VUS	First degree: None
						Second degree: None
						Third degree: Daughter of the maternal aunt-1 breast ca Dx:50; Daughter of the maternal aunt-2 breast ca Dx:60
	P48	IDC‐L	No	ATM:c.7740A>C	VUS	First degree: Brother colon ca Dx:63; Sister breast Ca Dx:58; Sister breast ca Dx52; Father prostate ca Dx:78
						Second degree: Maternal uncle stomach ca Dx:65
						Third degree: None
	P49	IDC‐L	No	APC:c.3920T>A	VUS	First degree: Father chronic lymphocytic leukemia Dx:62
						Second degree: None
						Third degree: Daughter of maternal uncle breast ca Dx:45
	P50	IDC‐L	No	MSH2:c.440T>G	VUS	First degree: None
						Second degree: None
						Third degree: None
	P51	IDC‐L	No	BRCA2:c.1421T>C	VUS	First degree: Mother breast ca Dx:67, ex; Father prostate ca Dx:57, ex; Sister breast ca Dx:45
						Second degree: None
						Third degree: None
	P52	IDC‐L	Yes	ATM:c.4076C>A	VUS	First degree: Brother lung ca Dx:44, ex; Mother leukemia Dx:82, ex; Father lung ca Dx:83, ex
						Second degree: None
						Third degree: None
	P53	IDC‐L	No	MRE11:c.529G>A	VUS	First degree: None
						Second degree: Paternal uncle renal cell Ca Dx:65, ex; Paternal aunt breast Ca Dx:70, ex; Maternal aunt breast Ca ex
						Third degree: None
	P54	IDC‐L	No	ATM:c.978A>G	VUS	First degree: Mother breast ca Dx:65
				CHEK2:c.549G>C	VUS	Second degree: Maternal uncle lariynx ca Dx:40; Paternal uncle colon ca Dx:36
						Third degree: Daughter of maternal aunt breast ca Dx:60; Daughter of maternal aunt brain ca Dx:58; Daughter of maternal aunt skin ca Dx:66; Daughter of maternal aunt ca Dx:31 (All of them are siblings)
	Abbreviations: IDC-L: Mixed Invasive Ductal and Lobular Carcinoma, Ex:exon, del:Deletion, dup:Duplication, P: Pathogenic, LP: Likely Pathogenic, VUS: Variant of Unknown Significance, ex: Exitus, ca:Cancer, Dx:Age at Diagnosis
