# Supplementary material for: Genomic disparity impacts variant classification of cancer susceptibility genes in Turkish breast cancer patients
Source: Cancer Med. 2024 Feb 2;13(3):e6852. doi: 10.1002/cam4.6852 (PMC10905328; doi:10.1002/cam4.6852)
Supplement: Supplementary file 3 — Table S3. [file CAM4-13-e6852-s006.xlsx]

## Sheet: Supp Table 3
	Supplementary Table 3: Germline variants, cancer subtypes, and family cancer history of patients with invasive ductal breast carcinoma or ductal carcinoma in situ.
	Patient ID	Cancer Type	Bilateral Ca	Genomic Alterations	Variant Classification	Family Cancer History
	P61	IDC	No	BRCA2:c.9097dupA	P	First degree:Mother breast ca Dx:65; Sibling breast ca Dx:31
						Second degree:Maternal aunt breast ca Dx:36
						Third degree:None
	P62	IDC	No	BRCA1:c.66dupA	P	First degree:Father prostate ca Dx:65, ex
						Second degree:Paternal uncle prostate ca ex
						Third degree:None
	P63	IDC	No	BRCA1:c.3049G>T	P	First degree:Father pancreas ca Dx:85, ex
		Ovarian ca				Second degree:Maternal aunt ca
						Third degree:Daughter of maternal aunt breast ca Dx:65
	P64	IDC	No	BRCA1:c.5123C>A	P	First degree:Mother uterus ca Dx:65, ex
						Second degree:Maternal uncle lung ca Dx:70, ex; Paternal aunt breast ca Dx:42, ex
						Third degree:Daughter of maternal uncle breast ca Dx:40
	P65	IDC	No	PALB2:c.557dupA	P	First degree:Mother breast ca Dx:67
						Second degree:Maternal grandfather lung ca Dx:71, ex; Maternal uncle lung ca Dx:68
						Third degree:Step maternal uncle colon ca Dx:83
	P66	IDC	No	BRCA2:c.9118-1G>C	LP	First degree:Father breast ca Dx:63, ex
						Second degree:Paternal aunt breast ca Dx:42; Paternal aunt breast ca Dx:47, ex; Paternal aunt breast ca Dx:55
						Third degree:None
	P67	IDC	No	BRCA2:c.9118-1G>C	LP	First degree:Father lung ca Dx:62, ex
						Second degree:Paternal grandfather lung ca ex
						Third degree:Step paternal aunt breast ca ex; Step paternal uncle lung ca Dx:56, ex; Step paternal uncle lung ca Dx:50, ex; Step paternal uncle lung ca ex
	P68	IDC	No	ATM:c.4019T>A	P	First degree:Mother ovarian ca Dx:48, renal cell carcinoma Dx:60
						Second degree:None
						Third degree:Son of maternal aunt testicular ca Dx:28
	P69	IDC	No	CHEK2:Ex6-7dup		First degree:None
						Second degree:Paternal uncle lung ca Dx:50, ex; Paternal uncle lung ca ex
						Third degree:None
	P70	IDC	No	ATM:c.8147T>C	P	First degree:None
						Second degree:Paternal grandmother stomach ca, pancreas ca Dx:54, ex
						Third degree:None
	P71	IDC	No	BRCA2:c.3751dupA	P	First degree:None
						Second degree:None
						Third degree:Daughter of paternal uncle leukemia Dx:25, ex
	P72	IDC	No	BRCA1:Ex18-19del		First degree:Mother breast ca Dx:40
						Second degree:Maternal aunt breast ca Dx:55
						Third degree:None
	P73	IDC	No	CHEK2:c.1427C>T	LP-low risk	First degree:Sister thyroid ca Dx:62
						Second degree:Paternal uncle stomach ca Dx:65, ex; Paternal uncle gastric lymphoma Dx:80; Maternal uncle larynx ca Dx:50, ex
						Third degree:None
	P74	IDC	No	MLH1:c.1648C>T	LP	First degree:Brother lung ca ex; Sister breast ca; Father thyroid ca ex
				PMS2:c.244G>A	VUS	Second degree:Maternal uncle thyroid ca ex
						Third degree:None
	P75	IDC	Yes	BRCA1:c.788dupG	P	First degree:None
				ATM:c.8582T>C	VUS	Second degree:Paternal grandmother breast ca ex
						Third degree:Step paternal aunt endometrium ca Dx:65, ex
	P76	IDC	No	MSH6:c.1572_1573del	P	First degree:Sister Uterus ca Dx:63; Sister Uterus ca Dx:62; Mother brain ca Dx:65
				MUTYH:c.1258C>A	VUS	Second degree:Maternal aunt larynx ca; Maternal uncle brain ca; Niece breast ca Dx:31, ex
						Third degree:None
	P77	IDC	Yes	TP53:c.659A>G	P	First degree:Sister breast ca Dx:40, ex; Brother brain ca Dx:5, ex; Brother colon ca ex; Mother breast ca Dx:48, ex
						Second degree:Maternal aunt bone ca ex
						Third degree:Daughter of maternal aunt endometrium Dx:40; Niece of maternal grandmother endometrium ca ex; Nephew of maternal grandmother prostate ca ex
	P78	IDC	No	ATM:Ex61dup		First degree:Mother breast ca ex
		Endometrium ca		BRCA2:c.3199del	P	Second degree:Paternal aunt breast ca ex
				NBN:c.657_661del	P	Third degree:None
				APC:c.391A>G	VUS
				MSH2:c.2029A>G	VUS
				BARD1:c.1518_1519delinsca	VUS
	P79	IDC	No	BRCA1:c.3794delA	P	First degree:Sibling breast ca Dx:45
				CHEK2:c.1053G>T	VUS	Second degree:Maternal grandmother breast ca Dx:60, ex
						Third degree:Sister of maternal grandmother breast ca; Sister of maternal grandmother breast ca
	P80	IDC	No	PALB2:c.557dupA	P	First degree:Sister breast ca Dx:57; Mother breast ca ex; Father leukemia Dx:82, ex
				BARD1:c.1518_1519delinsca	VUS	Second degree:Maternal aunt breast ca Dx:61,ex; Maternal grandmother breast ca ex
						Third degree:Sister of maternal grandmother breast ca
	P81	IDC	No	CHEK2:c.499G>A	LP	First degree:Sister breast ca Dx:33
				ATM:c.814A>C	VUS	Second degree:Maternal aunt breast ca Dx:45
				BRCA2:c.5125G>T	VUS	Third degree:Daughter of maternal aunt breast ca Dx:28
	P82	IDC	No	CHEK2:1427C>T	LP-Low risk	First degree:None
				BARD1:c.1518_1519delinsca	VUS	Second degree:None
						Third degree:None
	P83	IDC	No	CHEK2:c.846+4_846+7del	LP	First degree:Mother breast ca Dx:71, ex
						Second degree:Maternal aunt breast ca Dx:55, ex;Maternal aunt breast ca Dx:70;Maternal aunt breast ca Dx:63
						Third degree:None
	P84	IDC	No	CHEK2: Ex8dup		First degree:Brother prostate ca Dx:59; Father stomach ca Dx:67
				ATM: Ex61dup		Second degree:Maternal uncle prostate ca Dx:70
				MSH2:c.889A>T	VUS	Third degree:None
	P85	IDC	No	MSH6:c.146C>T	VUS	First degree:Sister breast ca Dx:38; Mother breast ca Dx:32, ex
						Second degree:Maternal grandmother stomach ca Dx:78, ex
						Third degree:None
	P86	IDC	No	ATM:c.7411A>G	VUS	First degree:Daughter ovarian ca Dx:33
						Second degree:Maternal grandmother endometrium ca Dx:60, ex
						Third degree:None
	P87	IDC	No	ATM:c.7129G>T	VUS	First degree:Father lung ca ex
				MSH6:c.3787C>T	VUS	Second degree:Maternal aunt breast ca
				CHEK2:c.480A>G	VUS	Third degree:Daughter of maternal aunt breast ca
	P88	IDC	No	CHEK2:c.592+3A>T	VUS	First degree:Mother endometrium ca; Father lung ca ex; Sibling lung ca; Son leukemia Dx:1.5
						Second degree:Paternal uncle lung ca Dx:60, ex
						Third degree:None
	P89	IDC	No	APC:c.7174C>A	VUS	First degree:Mother pancreas ca Dx:89, ex
				BARD1:c.2102A>T	VUS	Second degree:Maternal aunt breast ca Dx:60, ex; Maternal aunt endometrium ca ex; Maternal uncle lung ca ex; Maternal uncle larynx ca ex
						Third degree:None
	P90	IDC	No	MLH1:c.1344G>T	VUS	First degree:Sibling esophagus ca Dx:50, ex; Mother breast ca Dx:50, ex
						Second degree:Paternal aunt endometrium ca ex; Maternal aunt breast ca Dx:70, ex; Maternal aunt breast ca Dx:70, ex; Maternal grandmother stomach ca ex
						Third degree:Daughter of maternal aunt breast ca Dx:30
	P91	IDC	No	BRCA2:c.5860A>G	VUS	First degree:Sister breast ca Dx:43; Father prostate ca, brain ca ex
						Second degree:Paternal aunt skin ca ex; Maternal uncle stomach ca
						Third degree:Daughter of paternal uncle breast ca; Daughter of paternal uncle breast ca; Daughter of paternal uncle leukemia
	P92	IDC	No	EPCAM:c.28G>C	VUS	First degree:Paternal uncle stomach ca Dx:40, ex; Brother pancreas Dx:55, ex; Mother Dx:80 signet ring cell ca of unknown primary origin
						Second degree:Paternal grandmother stomach ca Dx:45
						Third degree:Daughter of maternal aunt stomach ca Dx:40, ex; Son of maternal aunt larynx ca Dx:50, ex
	P93	IDC	No	MSH6:c.336C>A	VUS	First degree:Mother breast ca Dx:66
						Second degree:Maternal aunt cervix ca
						Third degree:None
	P94	IDC	No	BRCA2 :c.8452G>A	VUS	First degree:Father lung ca ex
						Second degree:Maternal aunt cervix ca
						Third degree:None
	P95	IDC	No	BRCA2:c.8456A>T	VUS	First degree:Mother breast ca Dx:54, stomach ca Dx:77
						Second degree:Maternal aunt breast ca Dx:40, ex
						Third degree:Daughter of maternal aunt breast ca; Daughter of maternal aunt breast ca; Son of maternal aunt lung ca ex
	P96	DCIS	No	MSH2:c.1069G>A	VUS	First degree:Mother endometrium ca Dx:54
						Second degree:Maternal uncle leukemia Dx:45; Paternal grandmother leukemia Dx:70, ex
						Third degree:None
	P97	DCIS	No	CDH1:c.796G>T	VUS	First degree:Father pancreas ca Dx:74, ex
						Second degree:Maternal aunt breast ca Dx:60
						Third degree:Daughter of maternal uncle breast ca Dx:50; Daughter of maternal uncle pancreas ca Dx:52
	P98	IDC	No	CHEK2:c.1067C>T	VUS	First degree:None
						Second degree:Maternal aunt breast ca Dx:57; Paternal grandmother breast ca Dx:70, ex
						Third degree:None
	P99	IDC	No	CHEK2:c.1556G>T	VUS	First degree:Sister lung ca Dx:41; Mother breast ca Dx:62
						Second degree:Maternal grandfather larynx ca ex; Paternal grandfather stomach ca ex; Paternal grandmother breast ca ex
						Third degree:None
	P100	IDC	No	ABRAXAS1:c.853C>T	VUS	First degree:Father lung ca Dx:75
						Second degree:Paternal uncle stomach ca Dx:60, ex; Paternal uncle leukemia Dx:70, ex; Paternal aunt breast ca Dx:52; Maternal grandmother cervix ca Dx:38, ex
						Third degree:Daughter of paternal uncle breast ca Dx:40
	P101	IDC	No	MLH1:c.848A>G	VUS	First degree:Sister ovarian ca Dx:45, ex; Brother lymphoma Dx:57, ex; Father lung ca Dx:53, ex
						Second degree:Paternal uncle pancreas ca ex; Maternal uncle lung ca Dx:52, ex
						Third degree:Daughter of paternal uncle breast ca Dx:46
	P102	IDC	No	RAD50:c.1277A>G	VUS	First degree:Sister breast ca Dx:48, ex; Brother stomach ca Dx:62, ex
						Second degree:Maternal grandmother breast ca Dx:53, ex; Grandfather stomach ca Dx:58, ex
						Third degree:None
	P103	IDC	No	BARD1:c.1607A>G	VUS	First degree:Sister breast ca Dx:50; Sister breast ca Dx:53; Brother lung ca Dx:57; Brother lung ca Dx:40; Father lung ca Dx:60, ex; Mother ovarian ca Dx:80, ex
						Second degree:Paternal aunt breast ca Dx:80, ex; Paternal uncle stomach ca ex
						Third degree:None
	P104	IDC	No	BRCA2:c.5590G>A	VUS	First degree:Sister small intestine ca Dx:36
						Second degree:Maternal aunt stomach ca ex; Paternal uncle lung ca ex
						Third degree:None
	P105	IDC	No	BRCA1:c.2765C>G	VUS	First degree:Sister malignant melanoma Dx:45
						Second degree:Maternal uncle colon ca Dx:49, ex; Paternal uncle pancreas ca Dx:52, ex
						Third degree:Daughter of paternal uncle breast ca Dx:60; Son of maternal uncle prostate ca Dx:62, ex
	P106	DCIS	No	MSH2:c.2606C>A	VUS	First degree:Father pancreas ca Dx:66, ex
						Second degree:Maternal uncle lymphoma Dx:80, ex; Paternal grandfather bone ca Dx:76, ex
						Third degree:Daughter of maternal aunt lymphoma Dx:37, ex
	P107	IDC	No	RAD50:c.1580A>G	VUS	First degree:Father stomach ca Dx:56, ex
						Second degree:Paternal uncle prostate ca Dx:63, ex
						Third degree:Son of paternal aunt lymphoma Dx:42, ex; Daughter of paternal uncle breast ca Dx:40, ex
	P108	IDC	No	PMS2:c.475G>A	VUS	First degree:Father lung ca Dx:72, ex
						Second degree:Paternal uncle ca ex
						Third degree:Daughter of paternal uncle endometrium ca
	P109	IDC	No	RAD51D:c.824G>A	VUS	First degree:Sister breast ca Dx:69; Mother stomach ca Dx:76, ex
						Second degree:Paternal uncle chronic lymphocytic leukemia Dx:72, ex; Paternal grandmother chronic lymphocytic leukemia ex
						Third degree:None
	P110	IDC	No	MLH1:c.827T>C	VUS	First degree:Father non hodgkin lymphoma Dx:55, ex
						Second degree:Paternal uncle lung ca Dx:68, ex; Paternal uncle hepatocellular carcinoma Dx:72, ex
						Third degree:Daughter of paternal uncle colon ca Dx:49, ex
	P111	IDC	No	BRIP1:c.1945_1950del	VUS	First degree:Mother endometrium ca Dx:63, ex; Father renal cell ca Dx:81
						Second degree:Maternal uncle lung ca ex; Maternal aunt endometrium ca ex; Maternal aunt endometrium ca ex
						Third degree:Step maternal aunt endometrium ca ex
	P112	IDC	No	APC:c.7174C>A	VUS	First degree:Father prostate ca Dx:60, ex
				MSH6:c.146C>T	VUS	Second degree:Maternal uncle skin ca Dx:30, ex
						Third degree:None
	P113	IDC	No	ATM:c.7871G>T	VUS	First degree:Sister breast ca Dx:31, ex
						Second degree:None
						Third degree:None
	P114	IDC	Yes	PMS2:c.1004A>G	VUS	First degree:Brother prostate ca Dx:65, ex
						Second degree:Paternal uncle prostate ca Dx:70, ex
						Third degree:None
	P115	IDC	No	CHEK2:c.480A>G	VUS	First degree:None
						Second degree:Maternal aunt breast ca Dx:53, ex; Maternal uncle renal cell carcinoma Dx:61, ex
						Third degree:None
	P116	IDC	No	STK11:c.1225C>T	VUS	First degree:None
						Second degree:Paternal grandfather liver ca Dx:59, ex
						Third degree:None
	P117	IDC	No	ATM:c.5753G>C	VUS	First degree:None
						Second degree:Maternal uncle colon ca Dx:50, ex
						Third degree:None
	P118	IDC	No	BRCA2:c.7073C>G	VUS	First degree:None
						Second degree:paternal aunt ca Dx:70
						Third degree:Brother of maternal grandmother lung ca ex
	P119	IDC	No	APC:c.7465C>G	VUS	First degree:Mother Tiroid ca Dx:60
						Second degree:Paternal aunt breast ca Dx:45, ex; Paternal uncle brain ca Dx:40; Paternal grandfather brain ca ex
						Third degree:Brother of paternal grandfather colon ca Dx:61, ex; Nephew of paternal grandfather colon ca Dx:40, ex; Nephew of paternal grandfather colon ca Dx:45, ex; Niece of paternal grandfather colon ca, endometrium ca Dx:65, ex
	P120	IDC	No	MRE11:c.1898G>A	VUS	First degree:Father lung ca Dx:62, ex
						Second degree:Brother of paternal grandfather colon ca Dx:61, ex; Nephew of paternal grandfather colon ca Dx:40, ex; Nephew of paternal grandfather colon ca Dx:45, ex; Niece of paternal grandfather colon ca, endometrium ca Dx:65, ex
						Third degree:None
	P121	IDC	No	NBN:c.221A>G	VUS	First degree:Sister breast ca ;Mother breast ca ex; Father lung ca ex
				ATM:c.6188G>A	VUS	Second degree:Maternal aunt breast ca; Maternal aunt colon ca; Maternal aunt colon ca
						Third degree:None
	P122	IDC	No	BRCA1:Ex8dup		First degree:None
				STK11:Ex6-7-8dup		Second degree:Maternal uncle lung ca ex
						Third degree:None
	P123	IDC	No	PIK3CA:Ex6dup		First degree:None
				PALB2:c.3306C>G	VUS	Second degree:None
				CHEK2:c.847C>T	VUS	Third degree:None
	P124	IDC	No	APC:c.5240T>C	VUS	First degree:None
						Second degree:None
						Third degree:None
	P125	IDC	No	BARD1:c.1518_1519delinsca	VUS	First degree:Father lung ca; Brother colon ca ex
						Second degree:None
						Third degree:None
	P126	IDC	No	PMS2:c.2068A>C	VUS	First degree:Mother breast ca Dx:66
				MLH1:c.237G>C	VUS	Second degree:Paternal grandmother squamous cell ca ex
						Third degree:None
	P127	IDC	No	BARD1:c.1518_1519delinsca	VUS	First degree:None
						Second degree:Maternal aunt breast ca Dx:72, ex
						Third degree:None
	P128	IDC	No	BARD1:c.1518_1519delinsca	VUS	First degree:None
						Second degree:None
						Third degree:None
	P129	IDC	No	CHEK2:c.480A>G	VUS	First degree:None
						Second degree:Maternal aunt pancreas ca ex
						Third degree:None
	P130	IDC	No	BARD1:c.1518_1519delinsca	VUS	First degree:Sister stomach ca Dx:40, ex; Father lung ca ex
						Second degree:Paternal uncle lung ca ex; Paternal aunt larynx ca ex; Maternal uncle brain ca Dx:42, ex
						Third degree:None
	P131	IDC	No	MLH1:c.1344G>T	VUS	First degree:Father lung ca Dx:53, ex
						Second degree:Paternal uncle prostate ca Dx:60, ex; Maternal uncle leukemia Dx:60, ex; Maternal aunt lung ca Dx:55, ex; Maternal aunt breast ca Dx:50, ex; Paternal grandfather lung ca ex
						Third degree:Daughter of maternal aunt peritoneal ca Dx:65, ex
	P132	IDC	No	MSH6:c.2857G>A	VUS	First degree:Father prostate ca Dx:71
						Second degree:Paternal uncle stomach ca Dx:65, ex
						Third degree:None
	Abbreviations: Dx: IDC: Invasive Ductal Carcinoma of Breast,DCIS:In situ Ductal Carcinoma of the Breast, Ex: Exon, del:Deletion, dup:Duplication, P:Pathogenic, LP:Likely Pathogenic, VUS:Variant of Unknown Significance, ex: Exitus, ca:Cancer Dx:Age at Diagnosis
