# Supplementary material for: Genomic disparity impacts variant classification of cancer susceptibility genes in Turkish breast cancer patients
Source: Cancer Med. 2024 Feb 2;13(3):e6852. doi: 10.1002/cam4.6852 (PMC10905328; doi:10.1002/cam4.6852)
Supplement: Supplementary file 4 — Table S4. [file CAM4-13-e6852-s005.xlsx]

## Sheet: Supp Table 4
	Supplementary Table 4: Germline variants and demographic information of non-cancer cohort
	Patient ID	SEX	AGE	CNV Analysis	Genomic Alteration	Variant Classification
	1	Male	74.8528	NE	ND	ND
	2	Female	77.7762	NE	ND	ND
	3	Male	87.9021	NE	ND	ND
	4	Female	78.217	NE	ND	ND
	5	Female	81.5845	NE	ND	ND
	6	Female	84.9952	NE	ND	ND
	7	Female	72.2964	2n	BRIP1:c.2244C>G	P
	8	Female	72.2964	2n	CDH1:c.1348T>A	VUS
	9	Female	93.0801	2n	MUTYH:c.1258C>A, Monoallelic	VUS
	10	Male	92.1129	2n	MUTYH:c.1258C>A, Monoallelic	VUS
	11	Male	90.05	2n	ATM:c.7740A>C	VUS
	12	Male	86.8063	BRCA2:EX26dup	ND	ND
	13	Female	84.269	NE	ND	ND
	14	Male	83.2745	NE	ND	ND
	15	Female	83.1677	2n	ND	ND
	16	Female	83.0664	2n	ATM:c.6754A>G	VUS
	17	Female	70.8693	NE	ND	ND
	18	Female	83.5106	NE	ND	ND
	19	Female	75.3155	NE	ND	ND
	20	Female	69.5134	NE	RAD50:c.1094G>A	VUS
	21	Female	71.6694	NE	APC:c.6782C>G	VUS
	22	Female	91.0089	NE	ND	ND
	23	Female	90.0089	NE	ND	ND
	24	Male	87.5044	2n	MRE11A:c.1462C>T	VUS
	25	Male	87.1923	NE	ND	ND
	26	Female	85.7454	2n	MSH6:c.2857G>A	VUS
	27	Female	84.7837	2n	PALB2:c.1163C>T	VUS
	28	Male	85.0445	2n	APC:c.3920T>A	VUS
	29	Female	73.4771	2n	BRCA2:c.9253dupA	P
	30	Female	75.0554	2n	ATM:c.6860G>A	VUS
	31	Female	84.1239	2n	ND	ND
	32	Male	83.707	2n	ND	ND
	33	Female	88.6249	2n	APC:c.8399C>T	VUS
	34	Male	104.138	2n	ND	ND
	35	Male	94.833	2n	ND	ND
	36	Female	88.4442	2n	CDH1:c.2595G>C	VUS
	36	Female	88.4442	2n	MSH2:c.1774A>G	VUS
	37	Female	78.5346	2n	RAD51C:c.146-3C>T	VUS
	38	Male	78.7262	2n	CHEK2:c.592+3A>T	VUS
	39	Female	87.2033	2n	MRE11A:c.1129A>G	VUS
	40	Male	62.4716	2n	ND	ND
	41	Female	73.4333	2n	ATM:c.7195C>A	VUS
	42	Female	74.3676	2n	RAD50:c.3701C>T	VUS
	43	Male	70.6797	APC:EX5-6dup	ND	ND
	44	Female	70.4004	2n	ND	ND
	45	Male	84.1485	2n	MUTYH:c.667A>G	VUS
	46	Female	78.896	2n	ND	ND
	47	Male	74.896	2n	APC:c.6136G>A	VUS
	47	Male	74.896	2n	MRE11A:c.1992T>A	VUS
	48	Female	79.8056	2n	ND	ND
	49	Female	81.9569	2n	MLH1:c.1121G>A	VUS
	49	Female	81.9569	2n	MLH1:c.1309C>G	VUS
	50	Female	78.885	2n	ND	ND
	51	Male	67.7098	2n	CDH1:c.1793G>A	VUS
	52	Male	77.3977	2n	APC:c.8120G>A	VUS
	53	Female	75.9069	2n	PMS2:c.931C>T	VUS
	54	Male	68.1595	2n	PALB2:c.3203G>A	VUS
	55	Female	67.7399	2n	ND	ND
	56	Female	68.7399	2n	MUTYH:c.1187G>A-Monoallelic	P
	57	Female	66.7207	2n	ND	ND
	58	Male	72.4552	2n	ND	ND
	59	Male	65.9069	2n	MSH2:c.1453A>C	VUS
	60	Female	71.9069	2n	MRE11A:c.1889C>T	VUS
	61	Female	72.7372	2n	MUTYH:c.884C>T-Monoallelic	P
	61	Female	72.7372	2n	PALB2:c.2896A>G	VUS
	62	Female	73.6112	2n	PALB2:c.2792T>G	VUS
	63	Female	69.2991	2n	PMS2:c.125T>G	P
	64	Female	68.1595	2n	ND	ND
	65	Female	71.4196	2n	ND	ND
	66	Male	62.2334	2n	MSH6:c.2215A>G	VUS
	67	Female	67.1622	2n	ND	ND
	68	Male	65.8056	2n	BARD1:c.266C>T	VUS
	69	Female	75.2197	2n	ND	ND
	70	Male	67.8248	2n	ND	ND
	71	Male	79.8439	2n	ND	ND
	72	Female	76.6687	2n	ND	ND
	73	Female	70.9206	2n	STK11:c.8T>A	VUS
	74	Female	69.6413	2n	RAD50:c.1094G>A	VUS
	75	Female	75.8631	2n	ND	ND
	76	Female	65.8412	2n	MSH6:c.4002-10T>G	VUS
	77	Male	65.833	2n	CHEK2:c.1427C>T	LP-Low risk
	78	Male	71.4333	2n	ND	ND
	79	Female	67.5209	2n	ND	ND
	80	Female	73.1266	2n	MSH6:c.107C>T	VUS
	81	Female	71.7974	2n	MSH2:c.20A>G	VUS
	82	Female	72.7755	2n	ND	ND
	83	Female	65.8145	2n	ND	ND
	84	Male	69.1684	2n	ND	ND
	85	Male	83.8802	2n	ND	ND
	86	Male	71.8583	2n	BRCA1:c.3560G>A	VUS
	87	Male	66.2259	2n	ND	ND
	88	Male	67.976	2n	ND	ND
	89	Female	70.5681	2n	ND	ND
	90	Female	69.2177	2n	ND	ND
	91	Female	68.8528	2n	MRE11A:c.1123C>T	VUS
	92	Female	73.6886	2n	BARD1:c.1453G>A	VUS
	92	Female	73.6886	2n	CDH1:c.1766A>G	VUS
	93	Male	67.6667	2n	ND	ND
	94	Male	70.0144	PTEN:5'UTR_EX1-2-3dup	APC:c.8120G>A	VUS
	95	Female	75.6694	2n	ND	ND
	96	Female	65.8145	2n	BRCA2:c.8092G>A	VUS
	97	Female	70.2204	2n	ATM:c.6860G>A	VUS
	97	Female	70.2204	2n	MUTYH:c.1187G>A-Monoallelic	P
	98	Female	68.0773	2n	ND	ND
	99	Male	70.0774	BRIP1:3'UTR_EX4dup	ND	ND
	100	Male	74.6338	2n	ND	ND
	101	Female	68.0773	2n	APC:c.8120G>A	VUS
	102	Male	72.4723	2n	ND	ND
	103	Male	68.9925	2n	MSH6:c.3727A>T	VUS
	104	Female	67.6338	2n	ND	ND
	105	Female	75.9158	2n	ND	ND
	106	Male	66.9897	2n	ND	ND
	107	Female	79.9925	2n	ND	ND
	108	Male	66.2916	2n	ND	ND
	109	Male	67.5818	2n	ND	ND
	110	Male	66.412	2n	ND	ND
	111	Female	76.2258	2n	ND	ND
	112	Male	66.9897	2n	ND	ND
	113	Male	83.9897	2n	ND	ND
	114	Female	73.0773	2n	RAD51D:c.629C>A	VUS
	115	Male	83.9404	2n	BRCA1:c.3082C>T	VUS
	116	Female	68.8501	2n	ND	ND
	117	Female	65.8802	2n	ND	ND
	118	Female	69.9925	2n	ND	ND
	119	Female	68.6174	2n	ND	ND
	120	Female	67.7871	PIK3CA:EX6del	ND	ND
	121	Male	70.8364	2n	ND	ND
	122	Female	80.0007	2n	BRCA2:c.6853A>C	VUS
	123	Female	65.987	2n	APC:c.776G>A	VUS
	124	Female	89.6311	2n	PALB2:c.2605T>G	VUS
	125	Female	90.9021	2n	MSH6:c.719G>A	VUS
	126	Male	80.6475	2n	ND	ND
	127	Male	65.9076	2n	ND	ND
	128	Female	74.1629	2n	BARD1:c.103G>A	VUS
	128	Female	74.1629	2n	MUTYH:c.1414G>C-Monoallelic	VUS
	129	Female	69.0335	2n	ND	ND
	130	Female	68.0281	2n	ND	ND
	131	Female	70.0774	2n	ND	ND
	132	Female	72.809	2n	ND	ND
	133	Female	69.0773	2n	ND	ND
	134	Female	95.5818	2n	ND	ND
	135	Female	73.7926	2n	RAD50:c.1838A>G	VUS
	136	Female	67.245	2n	ND	ND
	137	Female	75.9925	2n	ND	ND
	138	Male	70.4805	2n	MRE11A:c.529G>A	VUS
	139	Male	70.7488	2n	ND	ND
	140	Female	69.0637	2n	MSH2:c.382C>G	VUS
	141	Female	68.0773	PIK3CA:EX6dup	ND	ND
	142	Male	80.8556	2n	MRE11A:c.1508G>A	VUS
	143	Male	72.5708	2n	ND	ND
	144	Female	70.0774	2n	ND	ND
	145	Female	69.308	2n	ND	ND
	146	Male	78.5818	2n	MSH6:c.799C>G	VUS
	147	Male	76.0527	2n	ND	ND
	148	Female	68.5099	2n	ND	ND
	149	Male	67.976	2n	NBN:c.871C>T	P
	150	Female	72.3867	2n	APC:c.7103C>T	VUS
	151	Male	85.9131	2n	ATM:c.3154-4G>A	VUS
	152	Female	67.1246	2n	ND	ND
	153	Male	66.935	2n	MUTYH:c.1187G>A-Monoallelic	P
	154	Female	67.4531	2n	ND	ND
	155	Female	73.8193	2n	ND	ND
	156	Male	78.6831	2n	STK11:c.688A>G	VUS
	157	Female	79.321	2n	PMS2:c.1169C>T	VUS
	158	Female	81.3402	2n	ND	ND
	159	Male	66.0226	2n	ND	ND
	160	Female	79.4579	2n	RAD50:c.1277A>G	VUS
	161	Male	82.9843	2n	ND	ND
	162	Female	66.9405	2n	PALB2:c.2792T>G	VUS
	163	Male	67.2341	2n	ATM:c.7129G>T	VUS
	164	Female	67.3299	2n	BRIP1:c.2525T>C	VUS
	164	Female	67.3299	2n	MSH6:c.494T>G	VUS
	165	Male	86.5572	2n	MRE11A:c.1972A>G	VUS
	166	Male	74.6475	2n	ND	ND
	167	Female	68.8857	2n	ND	ND
	168	Female	72.6119	2n	ND	ND
	169	Female	80.8528	2n	RAD51C:c.745C>T	VUS
	170	Male	66.9706	2n	ND	ND
	171	Female	70.7461	2n	ND	ND
	172	Female	71.6393	2n	STK11:c.1150C>T	VUS
	173	Female	73.0773	2n	APC:c.3309G>T	VUS
	173	Female	73.0773	2n	APC:c.554C>T	VUS
	174	Female	71.9131	2n	APC:c.7589G>A	VUS
	175	Female	70.1677	2n	ND	ND
	176	Male	87.2471	2n	ND	ND
	177	Female	71.9268	2n	BRCA2:c.8457T>A	VUS
	178	Female	85.551	2n	ND	ND
	179	Female	68.2224	2n	CHEK2:c.1427C>T	LP-Low risk
	180	Male	75.7077	2n	ND	ND
	181	Female	77.039	2n	ND	ND
	182	Female	67.8118	2n	ATM:c.2650C>G	VUS
	182	Female	67.8118	2n	MSH2:c.382C>G	VUS
	183	Female	83.5051	2n	ND	ND
	184	Female	80.5599	2n	BRIP1:c.2947delA	P
	185	Male	71.59	2n	ATM:c.5890A>G	VUS
	185	Male	71.59	2n	STK11:c.1150C>T	VUS
	186	Female	68.5243	2n	ND	ND
	187	Female	73.757	2n	ND	ND
	188	Male	68.3983	2n	ND	ND
	189	Male	71.9733	2n	RAD50:c.535A>G	VUS
	190	Female	73.8419	2n	BRCA2:c.2581C>T	P
	191	Male	74.1212	2n	ND	ND
	192	Male	73.2498	2n	NBN:c.1231T>C	VUS
	193	Female	66.5517	2n	ND	ND
	194	Male	73.0171	2n	ATM:c.3154-4G>A	VUS
	195	Male	68.8172	2n	ND	ND
	196	Female	68.2553	2n	ND	ND
	197	Male	78.0719	2n	RAD51C:c.523G>A	VUS
	198	Male	72.1348	2n	ND	ND
	199	Female	70.2553	2n	ND	ND
	200	Male	69.3737	2n	ND	ND
	201	Male	75.1211	2n	CHEK2:c.320-5T>A	VUS
	202	Female	79.0965	2n	ND	ND
	203	Female	67.4504	2n	ND	ND
	204	Female	76.0938	ATM:EX61del	ND	ND
	205	Female	83.2553	2n	BRIP1:c.2992_2995delAAGA	LP
	205	Female	83.2553	2n	MRE11A:c.911T>C	VUS
	206	Female	69.217	2n	PALB2:c.2587-7G>A	VUS
	206	Female	69.217	2n	RAD51C:c.146-3C>T	VUS
	207	Female	79.0691	2n	ND	ND
	208	Male	68.217	2n	RAD50:c.260G>A	VUS
	209	Female	71.0664	2n	ND	ND
	210	Female	80.3977	2n	CHEK2:c.1312G>T	VUS
	211	Female	68.6194	2n	ND	ND
	212	Female	80.2553	2n	ND	ND
	213	Female	76.9185	2n	ND	ND
	214	Female	79.7351	2n	MRE11A:c.1123C>T	VUS
	215	Female	70.6222	2n	MSH6:c.2686A>G	VUS
	216	Male	83.3155	2n	ND	ND
	217	Male	71.2416	PIK3CA:EX6 -Ambigious CN	ND	ND
	218	Male	72.8747	2n	ND	ND
	219	Female	67.7016	2n	ND	ND
	220	Male	78.7598	2n	ND	ND
	221	Female	78.7598	PIK3CA:EX6dup	ND	ND
	222	Female	76.091	BRCA2:EX12-13dup	MSH6:c.3727A>T	VUS
	223	Female	78.6366	BRCA2:EX12-13dup	ATM:c.5005+7_5005+8del	VUS
	224	Female	65.9624	2n	ND	ND
	225	Male	65.9678	2n	ND	ND
	226	Female	67.7132	2n	MSH2:c.1462T>G	VUS
	226	Female	67.7132	2n	RAD50:c.875A>C	VUS
	227	Male	76.0281	2n	ND	ND
	228	Female	73.757	CDH1:EX8-10dup	ND	ND
	228	Female	73.757	MUTYH:EX2-15dup	ND	ND
	229	Male	71.7597	2n	ND	ND
	230	Male	88.7597	2n	ND	ND
	231	Female	66.091	CDH1:EX8-10dup	ND	ND
	232	Female	70.091	2n	ND	ND
	233	Female	78.2553	2n	ND	ND
	234	Female	68.6119	2n	ND	ND
	235	Female	73.2033	2n	ND	ND
	236	Male	71.3381	PMS2:EX10del	ND	ND
	236	Male	71.3381	RAD50:EX2del	ND	ND
	236	Male	71.3381	FAM175A:EX7dup	ND	ND
	237	Male	73.757	2n	ND	ND
	238	Male	76.0746	2n	ND	ND
	239	Female	76.2724	2n	APC:c.95A>G	VUS
	239	Female	76.2724	2n	MSH2:c.1837A>C	VUS
	240	Female	72.3867	2n	APC:c.95A>G	VUS
	240	Female	72.3867	2n	MSH2:c.1837A>C	VUS
	241	Female	83.3429	2n	ND	ND
	242	Male	79.7981	2n	ND	ND
	243	Female	66.1212	2n	ND	ND
	244	Male	87.3429	2n	ND	ND
	245	Male	72.6119	2n	ND	ND
	246	Female	73.2115	2n	ND	ND
	247	Male	86.1677	2n	ND	ND
	248	Female	74.3429	2n	ND	ND
	249	Female	69.3046	2n	BARD1:c.2171C>T	VUS
	250	Male	68.7816	2n	ND	ND
	251	Female	82.5708	2n	ND	ND
	252	Male	69.3765	2n	NBN:c.1071dupA	LP
	253	Female	90.1732	2n	ND	ND
	254	Female	67.1431	2n	ND	ND
	255	Female	74.1376	2n	ATM:c.8018A>G	VUS
	256	Female	78.8474	2n	ND	ND
	257	Male	73.8446	2n	RAD50:c.535A>G	VUS
	258	Female	91.6393	2n	RAD51C:c.523G>A	VUS
	259	Male	75.8474	2n	ND	ND
	260	Female	69.1403	2n	ND	ND
	261	Male	72.1814	2n	ND	ND
	262	Female	77.9158	2n	ND	ND
	263	Female	71.3429	BRIP1:EX11del	ND	ND
	264	Female	69.3429	2n	MSH6:c.3787C>T	VUS
	265	Male	67.2444	2n	ND	ND
	266	Male	76.8473	2n	STK11:c.54G>A	VUS
	267	Female	65.486	2n	ND	ND
	268	Male	73.8446	2n	ND	ND
	269	Female	73.0938	2n	FAM175A:c.1214G>A	VUS
	270	Female	75.0856	2n	MUTYH:c.517C>G-Monoallelic	VUS
	271	Male	75.3265	2n	ND	ND
	272	Female	76.2498	2n	ND	ND
	273	Female	70.102	2n	ND	ND
	274	Female	71.551	2n	ND	ND
	275	Female	69.6694	2n	MSH2:c.815C>T	VUS
	276	Female	70.1403	2n	ND	ND
	277	Male	81.4387	2n	ND	ND
	278	Male	69.0801	2n	RAD50:c.260G>A	VUS
	279	Female	68.9076	2n	CHEK2:c.1427C>T	LP-Low risk
	279	Female	68.9076	2n	MSH6:c.1814C>G	VUS
	280	Male	75.7022	2n	APC:c.53T>A	VUS
	280	Male	75.7022	2n	ATM:c.4030G>T	VUS
	281	Female	76.5181	2n	FAM175A:c.770G>T	VUS
	282	Male	73.3128	2n	ND	ND
	283	Female	77.269	2n	ND	ND
	284	Female	85.9733	2n	CDH1:c.1766A>G	VUS
	285	Female	71.4634	2n	ND	ND
	286	Female	69.5544	2n	ND	ND
	287	Female	83.4689	2n	ATM:c.115A>G	VUS
	287	Female	83.4689	2n	MUTYH:c.884C>T-Monoallelic	P
	288	Female	69.2553	2n	ND	ND
	289	Female	70.2115	2n	ND	ND
	290	Male	74.9569	2n	ATM:c.1516G>T	VUS
	291	Male	80.2827	2n	ND	ND
	292	Female	85.1649	2n	ND	ND
	293	Female	77.3073	2n	ND	ND
	294	Female	75.5571	2n	MLH1:c.1766C>T	VUS
	295	Female	77.4688	2n	CHEK2:c.157T>A	VUS
	296	Female	70.3456	2n	ND	ND
	297	Female	73.9213	2n	ND	ND
	298	Female	71.0062	2n	PMS2:c.446A>T	VUS
	299	Female	71.5024	2n	APC:c.3920T>A	VUS
	299	Female	71.5024	2n	CHEK2:c.322T>A	VUS
	299	Female	71.5024	2n	RAD50:c.1580A>G	VUS
	300	Female	68.9733	2n	ND	ND
	301	Female	74.1841	2n	ND	ND
	302	Male	73.3648	2n	ND	ND
	303	Female	71.9733	2n	ND	ND
	304	Female	77.2827	2n	ND	ND
	305	Female	71.2197	2n	ND	ND
	306	Female	79.3593	2n	ATM:c.4561G>C	VUS
	306	Female	79.3593	2n	MSH6:c.107C>T	VUS
	306	Female	79.3593	2n	NBN:c.1619A>G	VUS
	307	Male	71.3457	2n	BRCA2:c.3077_3079dup	VUS
	308	Female	87.9733	2n	ATM:c.978A>G	VUS
	309	Female	75.6968	2n	PALB2:c.3508C>T	VUS
	310	Female	71.2526	2n	ND	ND
	311	Female	71.2663	2n	PALB2:c.995T>A	VUS
	312	Male	76.2197	2n	BARD1:c.1718T>C	VUS
	313	Female	70.3073	2n	MSH6:c.2491C>G	VUS
	314	Male	76.4689	2n	ND	ND
	315	Male	75.3155	2n	ND	ND
	316	Male	78.499	2n	ND	ND
	317	Male	73.1211	2n	ND	ND
	318	Female	86.4004	2n	ND	ND
	319	Male	83.2279	2n	ATM:c.5727G>A	VUS
	320	Female	70.5838	2n	ND	ND
	321	Female	73.499	2n	BRIP1:c.139C>G	VUS
	322	Female	71.9021	2n	MUTYH:c.1437_1439delGGA-Monoallelic	P
	323	Male	82.3128	2n	PALB2:c.1037A>T	VUS
	324	Male	70.6585	2n	ND	ND
	325	Male	71.3949	MLH1:EX1-2dup	ND	ND
	326	Male	74.6667	2n	ND	ND
	327	Female	77.7707	2n	ND	ND
	328	Female	79.7981	2n	ND	ND
	329	Female	72.3977	2n	ND	ND
	330	Female	69.8939	2n	ND	ND
	331	Female	79.5838	2n	CHEK2:c.470T>C	LP
	332	Female	74.4606	2n	ND	ND
	333	Male	70.2854	2n	APC:c.104C>A	VUS
	334	Female	72.0691	2n	APC:c.95A>G	VUS
	335	Female	74.7625	2n	ND	ND
	336	Female	80.4743	2n	ND	ND
	337	Female	73.4743	2n	ND	ND
	338	Male	75.8884	2n	ND	ND
	339	Male	72.384	2n	ND	ND
	340	Female	70.2443	2n	ND	ND
	341	Female	75.5264	2n	MSH2:c.557A>G	VUS
	342	Female	72.6359	2n	ND	ND
	343	Male	85.0554	2n	ND	ND
	344	Male	69.6694	2n	ND	ND
	345	Female	83.2991	2n	NBN:c.1125-3C>T	VUS
	346	Female	79.5455	2n	CHEK2:c.1427C>T	LP-Low risk
	347	Female	71.2799	2n	APC:c.3875C>T	VUS
	348	Male	90.5236	2n	ND	ND
	349	Male	77.7433	2n	NBN:c.231T>A	VUS
	349	Male	77.7433	2n	PALB2:c.3508C>T	VUS
	350	Female	77.7323	2n	ND	ND
	351	Female	71.384	2n	MRE11A:c.529G>A	VUS
	352	Male	69.6831	2n	ND	ND
	353	Male	74.5263	2n	ND	ND
	354	Male	73.3566	2n	CDH1:c.1214A>G	VUS
	354	Male	73.3566	2n	MSH6:c.2215A>G	VUS
	355	Female	72.8857	2n	ND	ND
	356	Male	71.3238	2n	ATM:c.7327C>T	P
	357	Male	71.2033	2n	ATM:c.5882A>G	VUS
	358	Female	77.6167	2n	BRCA2:c.8417C>T	VUS
	359	Female	77.4114	2n	RAD51C:c.710G>A	VUS
	360	Female	74.4661	2n	ND	ND
	361	Male	78.1403	2n	APC:c.8401C>T	VUS
	361	Male	78.1403	2n	PALB2:c.995T>A	VUS
	362	Male	75.3621	2n	APC:c.1703G>A	VUS
	363	Male	76.2553	2n	ND	ND
	364	Female	74.1239	2n	PALB2:c.3428T>A	VUS
	365	Female	76.2115	2n	ND	ND
	366	Male	74.7953	2n	ND	ND
	367	Female	74.2909	2n	ND	ND
	368	Female	71.1376	2n	CHEK2:c.637C>A	VUS
	369	Female	76.6359	2n	ND	ND
	370	Male	75.9404	2n	CHEK2:c.953G>A	VUS
	371	Female	70.4332	2n	ND	ND
	372	Female	83.384	2n	ND	ND
	373	Male	81.4661	NE	ND	ND
	374	Female	77.8035	2n	ND	ND
	375	Female	71.2197	NE	APC:c.6724A>G	VUS
	375	Female	71.2197	NE	PALB2:c.2273C>T	VUS
	376	Female	72.0801	2n	ND	ND
	377	Male	70.5154	2n	APC:c.6455C>T	VUS
	377	Male	70.5154	2n	FAM175A:c.1214G>A	VUS
	378	Female	70.3265	2n	ND	ND
	379	Male	70.2279	2n	ND	ND
	380	Male	76.7645	2n	ND	ND
	381	Female	74.7645	2n	ND	ND
	382	Female	81.5373	2n	ND	ND
	383	Female	76.5619	2n	ND	ND
	384	Male	71.4278	2n	ND	ND
	385	Female	71.9754	2n	ND	ND
	386	Female	92.7755	2n	ND	ND
	387	Female	71.9206	2n	ND	ND
	388	Female	72.384	2n	ND	ND
	389	Male	74.5482	2n	CDH1:c.546A>C	VUS
	390	Male	70.1047	2n	ND	ND
	391	Female	69.987	2n	ND	ND
	392	Male	73.5346	2n	PIK3CA:c.497T>C	VUS
	393	Female	78.6906	2n	BRIP1:c.1255C>T	VUS
	394	Male	71.6167	2n	ND	ND
	395	Male	77.028	2n	MUTYH:c.1258C>A-Monoallelic	VUS
	396	Male	71.4771	2n	RAD51D:c.709C>G	VUS
	397	Female	70.4907	2n	ND	ND
	398	Male	77.1403	2n	BRCA2:c.8345G>A	VUS
	399	Female	72.143	2n	ND	ND
	400	Female	72.7598	2n	ND	ND
	401	Female	71.382	2n	ND	ND
	402	Male	77.7433	2n	ND	ND
	403	Female	73.1465	2n	ATM:c. 7592T>C	VUS
	403	Female	73.1465	2n	BRCA2:c.7095T>A	VUS
	403	Female	73.1465	2n	BRCA2:c.7985C>T	VUS
	403	Female	73.1465	2n	MUTYH:c.2T>C-Monoallelic	VUS
	404	Female	71.0308	2n	ND	ND
	405	Male	77.9186	2n	ND	ND
	406	Female	75.9076	2n	MSH6:c.2561A>T	VUS
	407	Female	80.1821	2n	MRE11A:c.221C>A	VUS
	408	Female	87.7516	2n	ND	ND
	409	Female	82.8556	2n	MUTYH:c.643G>A-Monoallelic	VUS
	410	Female	77.8665	2n	ND	ND
	411	Female	70.1574	2n	ND	ND
	412	Female	71.9898	2n	ND	ND
	413	Female	79.8611	2n	APC:c.3920T>A	VUS
	414	Female	70.5352	2n	MSH2:c.1510+3A>G	VUS
	415	Female	72.5654	2n	ND	ND
	416	Female	70.8693	2n	ND	ND
	417	Male	80.9405	2n	ND	ND
	418	Female	72.3018	2n	ND	ND
	419	Female	70.3676	2n	BRIP1:c.1009A>G	VUS
	420	Female	69.6858	2n	ATM:c.6503C>T	VUS
	420	Female	69.6858	2n	BRCA2:c..572A>C	VUS
	421	Female	70.0089	2n	ND	ND
	422	Female	72.9788	2n	ND	ND
	423	Female	73.2745	2n	ND	ND
	424	Male	71.258	2n	ND	ND
	425	Female	75.1321	2n	ND	ND
	426	Male	80.3402	2n	ND	ND
	427	Male	80.1923	2n	ND	ND
	428	Male	74.3648	2n	ND	ND
	429	Female	75.7871	2n	CDH1:c.304G>A	VUS
	430	Male	79.9979	2n	ND	ND
	431	Male	72.538	2n	RAD51C:c.533A>G	VUS
	432	Female	71.0363	2n	ND	ND
	433	Female	72.3539	2n	ND	ND
	434	Female	71.5948	2n	ND	ND
	435	Female	73.0801	2n	ND	ND
	436	Female	71.729	2n	ND	ND
	437	Male	72.9843	2n	ND	ND
	438	Male	71.9213	2n	ND	ND
	439	Male	72.7645	2n	ND	ND
	440	Male	70.6769	2n	ND	ND
	441	Female	70.9651	2n	ND	ND
	442	Male	70.6277	2n	ND	ND
	443	Female	89.2635	2n	BRCA2:c.8092G>A	VUS
	443	Female	89.2635	2n	MSH6:c.146C>T	VUS
	444	Male	69.2498	2n	STK11:c.1225C>T	VUS
	445	Female	70.7509	2n	ND	ND
	446	Male	76.6386	2n	MUTYH:c.1187G>A-Monoallelic	P
	447	Male	70.655	2n	ND	ND
	448	Female	76.7125	2n	CHEK2:c.549G>C	VUS
	449	Female	72.1403	2n	ND	ND
	450	Female	76.6194	2n	ND	ND
	451	Female	70.1787	2n	ND	ND
	452	Female	78.8576	2n	ND	ND
	453	Male	72.2115	2n	MUTYH:c.1437_1439delGGA-Monoallelic	P
	454	Male	82.1814	2n	ND	ND
	455	Female	76.8658	NE	ND	ND
	456	Female	70.8111	NE	ND	ND
	457	Male	82.2307	NE	BRCA2:c.3310A>C	VUS
	457	Male	82.2307	NE	RAD50:c.2174G>A	VUS
	458	Female	74.373	NE	ND	ND
	459	Female	77.1212	NE	ATM:c.1516G>T	VUS
	460	Female	80.6934	NE	MUTYH:c.601G>A-Monoallelic	VUS
	461	Male	77.5647	NE	ND	ND
	462	Female	79.8686	NE	CDH1:c.1149G>C	VUS
	463	Female	79.7837	NE	BARD1:c.49G>A	VUS
	463	Female	79.7837	NE	MRE11A:c.358A>G	VUS
	463	Female	79.7837	NE	MUTYH:c.1301C>T-Monoallelic	VUS
	464	Female	73.5264	NE	ND	ND
	465	Female	71.7016	NE	ND	ND
	466	Female	75.3347	NE	BRCA2:c.7054C>T	VUS
	466	Female	75.3347	NE	MUTYH:c.884C>T-Monoallelic	P
	467	Female	77.5483	2n	ND	ND
	468	Male	78.5866	2n	MSH2:c.2178G>C	VUS
	469	Male	71.6824	2n	ND	ND
	470	Female	72.6906	2n	ND	ND
	471	Male	70.987	2n	ND	ND
	472	Female	76.6393	2n	ND	ND
	473	Female	73.2334	2n	BRIP1:c.2990_2993dupCAAA	LP
	474	Female	71.3491	2n	ND	ND
	475	Male	71.091	2n	ATM:c.8495G>A	VUS
	476	Female	81.2443	2n	ND	ND
	477	Male	84.8473	2n	ND	ND
	478	Female	79.2334	2n	ND	ND
	479	Female	71.5955	2n	ND	ND
	480	Male	74.8309	2n	CHEK2:c.1427C>T	LP-Low risk
	481	Female	74.3238	2n	ND	ND
	482	Male	72.6228	2n	ND	ND
	483	Female	76.0527	2n	ND	ND
	484	Female	81.6557	2n	ND	ND
	485	Male	84.1376	2n	ND	ND
	486	Female	71.8474	2n	MUTYH:c.1258C>A	VUS
	487	Male	78.0637	2n	ND	ND
	488	Male	73.3429	2n	ND	ND
	489	Male	86.1485	2n	ND	ND
	490	Female	74.1047	BRIP1:EX11del	ND	ND
	491	Male	76.0965	2n	ND	ND
	492	Male	87.5044	2n	MSH6:c.728G>A	VUS
	492	Male	87.5044	2n	NBN:c.511A>G	VUS
	Abbreviations: CNV:Copy Number Variation, EX: Exon, dup:duplication, del:deletion, ND:Not Detected, NE:Not Evaluated, VUS:Variant of Unknown Significance, LP:Likely Pathogenic, P:Pathogenic
