# Supplementary material for: Genomic disparity impacts variant classification of cancer susceptibility genes in Turkish breast cancer patients
Source: Cancer Med. 2024 Feb 2;13(3):e6852. doi: 10.1002/cam4.6852 (PMC10905328; doi:10.1002/cam4.6852)
Supplement: Supplementary file 5 — Table S5. [file CAM4-13-e6852-s002.xlsx]

## Sheet: Supp Table 5
	Supplementary Table 5: Variant allele frequencies of VUS identified in three breast cancer cohorts.The VUS found in three breast cancer cohorts was
	crosschecked among the variants in the non-cancer cohort. Variant allele frequency for each variant was obtained from Turkish Variome and gnomAD
	Patient ID	Gene	c.DNA	Protein	Variant Classification (gnomAD AF)	Cancer Diagnosis	Does the Variant Reported in Non-cancer Control Cohort	Turkish Variome AF (%)	gnomAD AF (%)	Ratio of Turkish Variome/gnomAD AF	Variant Classification (Turkish Variome AF)
	P50	APC	c.3920T>A	p.Ile1307Lys	VUS	IDC-L	YES	0.2533	0.1855	1.3655	VUS
	P76	MUTYH	c.1258C>A	p.Leu420Met	VUS	IDC	YES	0.1802	0.0552	3.26449	VUS
	P102	RAD50	c.1277A>G	p.Gln426Arg	VUS	IDC	YES	0.0622	0.0148	4.2027	VUS
	P49	ATM	c.7740A>C	p.Arg2580Ser	VUS	IDC-L	YES	0.0298	0.0064	4.65625	VUS
	P54	MRE11	c.529G>A	p.Ala177Thr	VUS	IDC-L	YES	0.1079	0.0211	5.11374	LB
	P100	FAM175A	c.853C>T	p.Arg285Trp	VUS	IDC	NO	0.0455	0.008	5.6875	VUS
	P116	STK11	c.1225C>T	p.Arg409Trp	VUS	IDC	YES	0.0647	0.0087	7.43678	LB
	P115,P131,P87	CHEK2	c.480A>G	p.Ile160Met	VUS	IDC	NO	0.1637	0.011	14.8818	VUS
	P11	PIK3CA	c.436G>A	p.Val146Ile	VUS	ILC	NO	0.0893	0.0048	18.6042	VUS
	P14	ATM	c.7816A>G	p.Ile2606Val	VUS	ILC	NO	0.0354	0.0016	22.125	VUS
	P121	MRE11	c.1898G>A	p.Arg633Gln	VUS	IDC	NO	0.0596	0.0024	24.8333	LB
	P88	CHEK2	c.592+3A>T	-	VUS	IDC	YES	0.0886	0.0032	27.6875	VUS
	P98	CHEK2	c.1067C>T	p.Ser356Leu	VUS	IDC	NO	0.1064	0.0035	30.4	VUS
	P12	PALB2	c.2896A>G	p.Ile966Val	VUS	ILC	YES	0.0298	0.0008	37.25	VUS
	P6,P55	CHEK2	c.549G>C	p.Leu183Phe	VUS	ILC,IDC-L	YES	0.0647	0.0012	53.9167	VUS
	P8,P112,P89	APC	c.7174C>A	p.Pro2392Thr	VUS	ILC,IDC	NO	0.0447	0.0008	55.875	VUS
	P106	MSH2	c.2606C>A	p.Ala869Glu	VUS	IDC	NO	0.0531	0.0008	66.375	VUS
	P125	PALB2	c.3306C>G	p.Ser1102Arg	VUS	IDC	NO	0.0604	0.0008	75.5	VUS
	P81	BRCA2	c.5125G>T	p.Asp1709Tyr	VUS	IDC	NO	0.0533	0.0004	133.25	VUS
	P94	BRCA2	c.8452G>A	p.Val2818Ile	VUS	IDC	NO	0.0595	0.0004	148.75	VUS
	P10	BRCA2	c.3318C>G	p.Ser1106Arg	VUS	ILC	NO	0.0917	0.0004	229.25	VUS
	P92	EPCAM	c.28G>C	p.Gly10Arg	VUS	IDC	NO	0.319	0.0009	354.444	LB
	P13	BRCA2	c.4957A>G	p.Thr1653Ala	VUS	ILC	NO	NA	NA	NA	VUS
	P8,P101	MLH1	c.848A>G	p.Tyr283Cys	VUS	ILC,IDC	NO	0.0595	NA	NA	VUS
	P7	PALB2	c.2606C>G	p.Ser869Cys	VUS	ILC	NO	NA	0.0008	NA	VUS
	P7	CHEK2	c.451G>T	p.Gly151Cys	VUS	ILC	NO	NA	0.0004	NA	VUS
	P16	APC	c.5365G>C	p.Val1789Leu	VUS	ILC	NO	NA	NA	NA	VUS
	P17	ATM	c.6096-24T>A	NA	VUS	ILC	NO	NA	0.0008	NA	VUS
	P15	MSH2	c.759G>A	p.Met253Ile	VUS	ILC	NO	NA	NA	NA	VUS
	P13	BRCA2	c.9670A>G	p.Ile3224Val	VUS	ILC	NO	NA	NA	NA	VUS
	P52	BRCA2	c.1421T>C	p.Leu474Pro	VUS	IDC-L	NO	NA	NA	NA	VUS
	P53	ATM	c.4076C>A	p.Ala1359Asp	VUS	IDC-L	NO	NA	NA	NA	VUS
	P51	MSH2	c.440T>G	p.Val147Gly	VUS	IDC-L	NO	NA	0.0008	NA	VUS
	P47	BRCA2	c.8971C>T	p.Arg2991Cys	VUS	IDC-L	NO	NA	0.0008	NA	VUS
	P55	ATM	c.978A>G	p.Ile326Met	VUS	IDC-L	YES	NA	NA	NA	VUS
	P79	CHEK2	c.1053G>T	p.Glu351Asp	VUS	IDC	NO	NA	0,0088	NA	VUS
	P112,P85	MSH6	c.146C>T	p.Ala49Val	VUS	IDC	YES	NA	0.0097	NA	VUS
	P80,P82,P78,P127,P129,P130,P132	BARD1	c.1518_1519delinsCA	p.Val507Met	VUS	IDC	NO	NA	NA	NA	VUS
	P78	MSH2	c.2029A>G	p.Thr677Ala	VUS	IDC	NO	NA	NA	NA	VUS
	P89	BARD1	c.2102A>T	p.Gln701Leu	VUS	IDC	NO	NA	NA	NA	VUS
	P128	MLH1	c.237G>C	p.Arg79Ser	VUS	IDC	NO	NA	NA	NA	VUS
	P78	APC	c.391A>G	p.Thr131Ala	VUS	IDC	NO	NA	NA	NA	VUS
	P122	ATM	c.6188G>A	p.Gly2063Glu	VUS	IDC	NO	NA	NA	NA	VUS
	P81	ATM	c.814A>C	p.Asn272His	VUS	IDC	NO	NA	NA	NA	VUS
	P125	CHEK2	c.847C>T	p.Pro283Ser	VUS	IDC	NO	NA	NA	NA	VUS
	P87	MSH6	c.3787C>T	p.Arg1263Cys	VUS	IDC	YES	NA	0.0031	NA	VUS
	P114	PMS2	c.1004A>G	p.Asn335Ser	VUS	IDC	NO	NA	0.0442	NA	VUS
	P96	MSH2	c.1069G>A	p.Glu357Lys	VUS	IDC	NO	NA	NA	NA	VUS
	P133,P90	MLH1	c.1344G>T	p.Glu448Asp	VUS	IDC	NO	NA	0.0016	NA	VUS
	P99	CHEK2	c.1556G>T	p.Arg519Leu	VUS	IDC	NO	NA	0.0204	NA	VUS
	P107	RAD50	c.1580A>G	p.Gln527Arg	VUS	IDC	YES	0.0885	NA	NA	LB
	P103	BARD1	c.1607A>G	p.Asp536Gly	VUS	IDC	NO	NA	NA	NA	VUS
	P111	BRIP1	c.1945_1950del	p.Gly649_Thr650del	VUS	IDC	NO	NA	NA	NA	VUS
	P128	PMS2	c.2068A>C	p.Lys690Gln	VUS	IDC	NO	NA	0.0044	NA	VUS
	P122	NBN	c.221A>G	p.Tyr74Cys	VUS	IDC	NO	NA	NA	NA	VUS
	P74	PMS2	c.244G>A	p.Gly82Ser	VUS	IDC	NO	NA	0.0033	NA	VUS
	P105	BRCA1	c.2765C>G	p.Thr922Arg	VUS	IDC	NO	NA	0.0004	NA	VUS
	P134	MSH6	c.2857G>A	p.Glu953Lys	VUS	IDC	YES	NA	0.0016	NA	VUS
	P93	MSH6	c.336C>A	p.Asn112Lys	VUS	IDC	NO	NA	NA	NA	VUS
	P108	PMS2	c.475G>A	p.Val159Met	VUS	IDC	NO	NA	0.0064	NA	VUS
	P126	APC	c.5240T>C	p.Met1747Thr	VUS	IDC	NO	NA	NA	NA	VUS
	P104	BRCA2	c.5590G>A	p.Asp1864Asn	VUS	IDC	NO	NA	0.0012	NA	VUS
	P117	ATM	c.5753G>C	p.Arg1918Thr	VUS	IDC	NO	NA	0.006	NA	VUS
	P91	BRCA2	c.5860A>G	p.Thr1954Ala	VUS	IDC	NO	0.0354	NA	NA	VUS
	P119	BRCA2	c.7073C>G	p.Ser2358Cys	VUS	IDC	NO	NA	0.0008	NA	VUS
	P87	ATM	c.7129G>T	p.Asp2377Tyr	VUS	IDC	YES	NA	NA	NA	VUS
	P86	ATM	c.7411A>G	p.Ile2471Val	VUS	IDC	NO	NA	NA	NA	VUS
	P120	APC	c.7465C>G	p.Pro2489Ala	VUS	IDC	NO	NA	NA	NA	VUS
	P113	ATM	c.7871G>T	p.Cys2624Phe	VUS	IDC	NO	NA	NA	NA	VUS
	P97	CDH1	c.796G>T	p.Val266Phe	VUS	IDC	NO	NA	NA	NA	VUS
	P109	RAD51D	c.824G>A	p.Arg275Gln	VUS	IDC	NO	NA	0.0004	NA	VUS
	P95	BRCA2	c.8456A>T	p.Asp2819Val	VUS	IDC	NO	NA	NA	NA	VUS
	P84	MSH2	c.889A>T	p.Ser297Cys	VUS	IDC	NO	NA	NA	NA	VUS
	P75	ATM	c.8582T>C	p.Ile2861Thr	VUS	IDC	NO	NA	NA	NA	VUS
	P110	MLH1	c.827T>C	p.Ile276Thr	VUS	IDC	NO	NA	0.0004	NA	VUS
	Abbreviations: AF: Allele Frequency; VUS:Variant of Unknown Significance,ILC:Invasive Lobular Carcinoma, IDC-L: Invasive Ductal and Lobular Carcinoma, IDC: Invasive Ductal Carcinoma
