# Supplementary material for: Genomic disparity impacts variant classification of cancer susceptibility genes in Turkish breast cancer patients
Source: Cancer Med. 2024 Feb 2;13(3):e6852. doi: 10.1002/cam4.6852 (PMC10905328; doi:10.1002/cam4.6852)
Supplement: Supplementary file 6 — Table S6. [file CAM4-13-e6852-s001.xlsx]

## Sheet: Supp Table 6
	Supplementary Table 6: Actionable variants identified in three breast cancer cohorts. ACMG criteria attributed to these variants and their variant allele frequencies in gnomAD and Turkish Variome.
	Patient ID	Cancer Diagnosis	Gene	c.DNA	Protein	ACMG codes	Variant Classification	Turkish Variome AF (%)	gnomAD AF (%)
	P1	ILC	BRCA2	c.8395del	p.Arg2799Aspfs*22	PVS1, PM2, PP5	P	NA	NA
	P2	ILC, Endometrium Ca	RAD50	c.3806_3807delAT	p.His1269Argfs*2	PVS1, PM2	LP	NA	0.0004
	P3	ILC,Gastric Signet Ring Cell Adenocarcinoma	CDH1	c.187C>T	p.Arg63*	PVS1, PM2,PP5, PS4-S (PMID: 9751616)	P	NA	NA
	P3	ILC	MUTYH	c.1171C>T	p.Gln391*	PVS1, PM2, PP5, PS3 (PMID: 18534194)	P	0.0604	0.0012
	P45	IDC‐L	PALB2	c.1704_1707del	p.Lys569Argfs*29	PVS1, PM2, PP5	LP	NA	NA
	P46	IDC‐L	MSH2	c.482T>C	p.Val161Ala	PM2, PM5, PM1, PP3	LP	NA	NA
	P61	IDC	BRCA2	c.9097dupA	p.Thr3033Asnfs*11	PVS1, PM2, PP5	P	NA	0
	P62	IDC	BRCA1	c.66dupA	p.Glu23Argfs*18	PVS1, PM2, PP5	P	NA	NA
	P63	IDC	BRCA1	c.3049G>T	p.Glu1017*	PVS1, PM2, PP5	P	NA	NA
	P64	IDC	BRCA1	c.5123C>A	p.Ala1708Glu	PS3, PM2, PP5, PP3	P	NA	0.002
	P65, P80	IDC	PALB2	c.557dupA	p.Asn186Lysfs*4	PVS1, PM2, PP5	P	NA	NA
	P66,P67	IDC	BRCA2	c.9118-1G>C	NA	PVS1, PM2	LP	NA	NA
	P68	IDC	ATM	c.4019T>A	p.Leu1340*	PVS1, PM2	P	NA	NA
	P70	IDC	ATM	c.8147T>C	p.Val2716Ala	PM2, PM5, PP3, PP5, PM1	P	NA	0.0032
	P71	IDC	BRCA2	c.3751dupA	p.Thr1251Asnfs*14	PVS1, PM2, PP5	P	0.0647	0.0004
	P74	IDC	MLH1	c.1648C>T	p.Leu550Phe	PM2,PM5,PM1,PP3	LP	NA	NA
	P75	IDC	BRCA1	c.788dupG	p.Ser264*	PVS1, PM2, PP5	P	NA	NA
	P76	IDC	MSH6	c.1572_1573del	p.Tyr524*	PVS1, PM2, PP5	P	NA	NA
	P77	IDC	TP53	c.659A>G	p.Tyr220Cys	PP1, PS3, PS4, PM2, PM5, PP3, PM6, PP5, PM1	P	NA	0.0008
	P78	IDC, Endometrium Ca	BRCA2	c.3199del	p.Thr1067Leufs*10	PVS1, PM2, PP5	P	NA	NA
	P78	IDC, Endometrium Ca	NBN	c.657_661del	p.Lys219Asnfs*16	PVS1, PM2, PP5	P	0.0448	0.0202
	P79	IDC	BRCA1	c.3794delA	p.Asn1265Ilefs*3	PVS1, PM2, PP5	P	NA	NA
	P81	IDC	CHEK2	c.499G>A	p.Gly167Arg	PP3, PP5, PM2, PS3 (PMID: 34903604)	LP	0.0447	0.0024
	P83	IDC	CHEK2	c.846+4_846+7del	NA	PVS1, PM2, PP5	LP	NA	0.0029
	P3, P4, P82,P73	ILC	CHEK2	c.1427C>T	p.Thr476Met	PM2, PM5, PP5	LP-risk factor	0.3881	0.0313
	Abbreviations: AF: Allele frequency; LP:Likely Pathogenic, P:Pathogenic, ILC:Invasive Lobular Carcinoma, IDC-L: Invasive Ductal and Lobular Carcinoma, IDC: Invasive Ductal Carcinoma, ca:cancer, ACMG: American Colloge of Medical Genetics
